# Supplementary material for: Outcomes of ulna shortening osteotomy: a cohort analysis of 106 patients
Source: J Orthop Traumatol. 2022 Jan 5;23:1. doi: 10.1186/s10195-021-00621-8 (PMC8733117; doi:10.1186/s10195-021-00621-8)
Supplement: Supplementary file 1 — Additional file 1: Table S1. Postoperative therapeutic regime after ulna shortening osteotomy. [file 10195_2021_621_MOESM1_ESM.xlsx]

## Sheet: Sheet1
Table S1: Postoperative therapeutic regime after ulna shortening osteotomy.
Time	Postoperative regime
Day 0	A plaster cast is applied after surgery (including wrist and/or elbow);
	Tendon gliding exercises fingers and thumb;
	Sling
Day 10-16 (2012 - 2015) / Day 3-5 (2012 – present day)	Removal of bandage and plaster cast;
	Thermoplastic wrist orthosis (day and night) or sugar-tong (surgical preference);
	Tendon-gliding exercises;
	Start hand therapy 2-3 times weekly
Week 2-4	Suture removal;
	Start scar management;
	On indication edema control (Coban);
	Optimization range of motion fingers and thumb (tendon gliding exercises);
	Start active range of motion palmar flexion and dorsal flexion;
	Warning: no exercises for pronation and supination;
	Warning: no heavy load bearing.
Week 5-6	Intensifying active range of motion palmar flexion and dorsal flexion;
	If applicable, replace sugar-tong with thermoplastic wrist orthosis;
	Warning: no exercises for pronation and supination;
	Warning: no heavy load bearing.
Week 7-13	Start pronation and supination exercises;
	Warning: no intensive mobilization in maximal wrist positions;
	Start wrist exercises for coordination, strength, and stability;
	Increase load bearing and functionality;
	Phase-out orthosis;
	Warning: no heavy load bearing.
Month 3-6	Intensify range of motion wrist/forearm.
	Phase-out orthosis during load-bearing activities.
	Power training, stability training;
Months 7-12	On indication optimization of function
