# Supplementary material for: Outcomes of ulna shortening osteotomy: a cohort analysis of 106 patients
Source: J Orthop Traumatol. 2022 Jan 5;23:1. doi: 10.1186/s10195-021-00621-8 (PMC8733117; doi:10.1186/s10195-021-00621-8)
Supplement: Supplementary file 3 — Additional file 3: Table S3. Differences in demographic data and patient-reported outcomes between responders and non-responders. [file 10195_2021_621_MOESM3_ESM.xlsx]

## Sheet: Sheet1
Table S3: Differences in demographic data and patient-reported outcomes between responders and non-responders.
Characteristic	Responders	Non-reponders	P-value
n	106	46
Age, mean (SD)	50 (11)	48 (16)	0.506
Sex = Males, n (%)	32 (30)	14 (30)	1000
Duration of symptoms, median [IQR]	12 [8, 30]	12 [6, 24]	0.341
Type of work, n (%)			0.757
None	32 (30)	17 (37)
Light	24 (23)	8 (17)
Medium	32 (30)	12 (26)
Heavy	18 (17)	9 (20)
Dominant side affected = No, n (%)	47 (44)	23 (50)	0.641
Etiology = Secondary to DRF, n (%)	44 (42)	15 (33)	0.393
Preoperative PRWHE, mean (SD)
Total score	64 (18)	66 (18)	0.502
Pain score	34 (9)	35 (8)	0.409
Function score	61 (21)	62 (21)	0.636
3 months PRWHE*, mean (SD)
Total score	40 (22)	40 (24)	0.972
Pain score	22 (11)	22 (13)	0.919
Function score	37 (24)	36 (26)	0.871
Abbreviations: SD: Standard Deviation; IQR: Inter Quartile Range; DRF: Distal radius fracture; PRWHE: Patient Rated Wrist/Hand Questionnaire; ROM: Range of Motion.
The P-value is calculated between the groups based on etiology.
*18% missing data
